# Supplementary material for: Phylogenomic Analysis of the Plastid Genome of the Peruvian Purple Maize Zea mays subsp. mays cv. ‘INIA 601’
Source: Plants (Basel). 2022 Oct 15;11(20):2727. doi: 10.3390/plants11202727 (PMC9612013; doi:10.3390/plants11202727)
Supplement: Supplementary file 1 [file plants-11-02727-s001.zip]

Archive with 1 entries (1 files):
- Maize_Communication_INIA2022_SuppTab1_2_3.xlsx
