# Supplementary material for: Phylogenomic Analysis of the Plastid Genome of the Peruvian Purple Maize Zea mays subsp. mays cv. ‘INIA 601’
Source: Plants (Basel). 2022 Oct 15;11(20):2727. doi: 10.3390/plants11202727 (PMC9612013; doi:10.3390/plants11202727)
Supplement: Supplementary file 1 [file plants-11-02727-s001.zip › Maize_Communication_INIA2022_SuppTab1_2_3.xlsx]

## Sheet: Supplementary Table S1
Supplementary Table S1	List of individuals included in this study. The first and second columns indicate the sample name and the cultivar/landrace/race/isolate/ecotype name. The third to the sixth columns, the geographical origin. The seventh column shows the source of the reads and the last column the reference of the paper.
Ítem	Species	Cultivar/Landrace/Race/Isolate/Ecotype	Country/Region	Locality	Latitude	Longitude	Genome size (bp)	GC content	N coding genes	N tRNA	N rRNA	N genes	Source	Reference	Accesion Number
1	Zea mays subsp. mays	INIA 601	Peru/Cajamarca	Baños del Inca	-7.162	-78.462	140.451	0.38	87	38	8	133	Purple maize genome project	This project	ON920921
2	Zea mays subsp. mays	Alazan	Peru/La libertad	Pacasmayo	-6	-80	140.437	0.38	87	38	8	133	NCBI(SRR7477692)	Kistler et al., 2018	BK061443
3	Zea mays subsp. mays	Huancavelicano	Peru/Apurimac	Abancay	-14	-73	140.464	0.38	87	38	8	133	NCBI(SRR7477690)	Kistler et al., 2018	BK061441
4	Zea mays subsp. mays	Iqueño	Peru/Ica	Nazca	-15	-75	140.461	0.38	87	38	8	133	NCBI(SRR7477691)	Kistler et al., 2018	BK061442
5	Zea mays subsp. mays	Kculli	Peru/Arequipa	Arequipa	-17	-72	140.453	0.38	87	38	8	133	NCBI(SRR7477669)	Kistler et al., 2018	BK061431
6	Zea mays subsp. mays	Mochero	Peru	Lambayeque	-6	-80	140.463	0.38	87	38	8	133	NCBI(SRR7477697)	Kistler et al., 2018	BK061447
7	Zea mays subsp. mays	Morocho	Peru/Ayacucho	Huanta	-13	-74	140.461	0.38	87	38	8	133	NCBI(SRR7477694)	Kistler et al., 2018	BK061444
8	Zea mays subsp. mays	Morocho Cajabambino	Peru/Amazonas	Luya	-6	-78	140.457	0.38	87	38	8	133	NCBI(SRR7477695)	Kistler et al., 2018	BK061445
9	Zea mays subsp. mays	Pagaladroga	Peru/Lalibertad	Pacasmayo	-7	-80	140.453	0.38	87	38	8	133	NCBI(SRR7477698)	Kistler et al., 2018	BK061448
10	Zea mays subsp. mays	Pagaladroga	Peru/Ancash	A. Raymondi	-9	-77	140.454	0.38	87	38	8	133	NCBI(SRR7477699)	Kistler et al., 2018	BK061449
11	Zea mays subsp. mays	Paro	Peru/Apurimac	Abancay	-13	-73	140.464	0.38	87	38	8	133	NCBI(SRR7477677)	Kistler et al., 2018	BK061432
12	Zea mays subsp. mays	Uchuquilla	Peru/Puno	Azangaro	-14	-70	140,450	0.38	87	38	8	133	NCBI(SRR7477681)	Kistler et al., 2018	BK061434
13	Zea mays subsp. mays	Atiti-Nhae-Kowo-(roxo)	Brazil/Rondonia	Guajara minirm	-10.47	-65.2	140,450	0.38	87	38	8	133	NCBI(SRR7477679)	Kistler et al., 2018	BK061433
14	Zea mays subsp. mays	Chullpi	Peru/Apurimac	Antabamba	-14	-73	140.452	0.38	87	38	8	133	NCBI(SRR7477683)	Kistler et al., 2018	BK061435
15	Zea mays subsp. mays	guapi	Paraguay	Avati Moroti	-22	-58	140.451	0.38	87	38	8	133	NCBI(SRR7477684)	Kistler et al., 2018	BK061436
16	Zea mays subsp. mays	Cateto	Brazil/Para	Prainha	-1.5	-53.27	140.453	0.38	87	38	8	133	NCBI(SRR7477706)	Kistler et al., 2018	BK061455
17	Zea mays subsp. mays	Cristal	Brazil/Para	Altamira	-3.15	-52.13	140.455	0.38	87	38	8	133	NCBI(SRR7477705)	Kistler et al., 2018	BK061454
18	Zea mays subsp. mays	Dente de Burro	Brazil/Maranhao	Bela Vista	-3.45	-45.17	140.451	0.38	87	38	8	133	NCBI(SRR7477712)	Kistler et al., 2018	BK061457
19	Zea mays subsp. mays	Mole	Brazil/Rondonia	Guajara minirm	-10.47	-65.2	140.462	0.38	87	38	8	133	NCBI(SRR7477709)	Kistler et al., 2018	BK061456
20	Zea mays subsp. mays	Palha Roxa Acreana	Brazil/Acre	Xapuri	-10.4	-68.25	140.46	0.38	87	38	8	133	NCBI(SRR7477703)	Kistler et al., 2018	BK061452
21	Zea mays subsp. mays	Pontinha	Brazil/Para	Sen Jose Porfilio	-2.35	-51.56	140.458	0.38	87	38	8	133	NCBI(SRR7477700)	Kistler et al., 2018	BK061450
22	Zea mays subsp. mays	Semi-Dent	Brazil/Rondonia	Guajara minirm	-10.47	-65.2	140.449	0.38	87	38	8	133	NCBI(SRR7477687)	Kistler et al., 2018	BK061439
23	Zea mays subsp. mays	Xingu-waura	Brazil/Mato Grosso	Parque Indigena Xingu, Waura Village	-12.14	-53.34	140.457	0.38	87	38	8	133	NCBI(SRR7477701)	Kistler et al., 2018	BK061451
24	Zea mays subsp. mays	-	Brazil/Roraima	Caracarai	1.49	-61.07	140.452	0.38	87	38	8	133	NCBI(SRR7477689)	Kistler et al., 2018	BK061440
25	Zea mays subsp. mays	Confite puntiagudo	Peru/Junin	Huancayo	-12	-75	140.459	0.38	87	38	8	133	NCBI(SRR7477704)	Kistler et al., 2018	BK061453
26	Zea mays subsp. mays	Cuzco	Peru/Apurimac	aymaraes	-13	-72	140.453	0.38	87	38	8	133	NCBI(SRR7477696)	Kistler et al., 2018	BK061446
27	Zea mays subsp. mays	Enano	Peru/Madre de Dios	Tahuamanu	-11	-70	140,450	0.38	87	38	8	133	NCBI(SRR7477685)	Kistler et al., 2018	BK061437
28	Zea mays subsp. mays	Granada	Peru/Apurimac	Andahuaylas	-14	-73	140.462	0.38	87	38	8	133	NCBI(SRR7477686)	Kistler et al., 2018	BK061438
29	Zea mays subsp. parviglumis	PC_J48_ID1_1	Mexico/Palmar Chico	-	18.6403	-100.357	140.457	0.38	87	38	8	133	NCBI(SRR13207149)	Yang et al., 2019	BK061470
30	Zea mays subsp. parviglumis	PC_N10_ID1_1	Mexico/Palmar Chico	-	18.6403	-100.357	140,370	0.38	87	38	8	133	NCBI(SRR13207126)	Yang et al., 2019	BK061464
31	Zea mays subsp. parviglumis	PC_N14_ID1_1	Mexico/Palmar Chico	-	18.6403	-100.357	140.462	0.38	87	38	8	133	NCBI(SRR13207125)	Yang et al., 2019	BK061463
32	Zea mays subsp. parviglumis	PC_L48_ID1_1	Mexico/Palmar Chico	-	18.6403	-100.357	140.463	0.38	87	38	8	133	NCBI(SRR13207127)	Yang et al., 2019	BK061465
33	Zea mays subsp. parviglumis	PC_I11_ID1_1	Mexico/Palmar Chico	-	18.6403	-100.357	140.461	0.38	87	38	8	133	NCBI(SRR13207129)	Yang et al., 2019	BK061467
34	Zea mays subsp. parviglumis	PC_K55_ID1_1	Mexico/Palmar Chico	-	18.6403	-100.357	140.425	0.38	87	38	8	133	NCBI(SRR13207138)	Yang et al., 2019	BK061469
35	Zea mays subsp. parviglumis	PC_L06_ID1_1	Mexico/Palmar Chico	-	18.6403	-100.357	140.454	0.38	87	38	8	133	NCBI(SRR13207131)	Yang et al., 2019	BK061468
36	Zea mays subsp. parviglumis	PC_J14_ID1_1	Mexico/Palmar Chico	-	18.6403	-100.357	140.459	0.38	87	38	8	133	NCBI(SRR13207160)	Yang et al., 2019	BK061471
37	Zea mays subsp. parviglumis	PC_I53_ID1_1	Mexico/Palmar Chico	-	18.6403	-100.357	140.369	0.38	87	38	8	133	NCBI(SRR13207128)	Yang et al., 2019	BK061466
38	Zea mays subsp. mexicana	RIMME0018	Mexico/Nabogame	-	26.2465	-106.915	140.504	0.38	87	38	8	133	NCBI(SRR12447525)	Calfee et al., 2021	BK061460
39	Zea mays subsp. mexicana	RIMME0031	Mexico/Tenango del Aire	-	19.1197	-99.5896	140.495	0.38	87	38	8	133	NCBI(SRR12447524)	Calfee et al., 2021	BK061459
40	Zea mays subsp. mexicana	RIMME0019	Mexico/Penjamillo	-	20.1176	-101.93	140.535	0.38	87	38	8	133	NCBI(SRR12447529)	Calfee et al., 2021	BK061462
41	Zea mays subsp. mexicana	RIMME0026	Mexico/Opopeo	-	19.4181	-101.613	140.539	0.38	87	38	8	133	NCBI(SRR12447523)	Calfee et al., 2021	BK061458
42	Zea mays subsp. mexicana	RIMME0023	Mexico/Tlapala	-	19.2351	-98.8368	140.537	0.38	87	38	8	133	NCBI(SRR12447527)	Calfee et al., 2021	BK061461
43	Zea mays subsp. mays	A188*	USA	-	-	-	140.437	0.38	84	37	8	129	NCBI(KF241980)	Bosacchi et al., 2015	KF241980
44	Zea mays subsp. mays	B73*	USA	-	-	-	140.447	0.38	84	37	8	129	NCBI(KF241981)	Bosacchi et al., 2015	KF241981
45	Zea mays subsp. huehuetenangensis	PI 441934*	Guatemala	-	-	-	140.647	0.38	83	39	8	130	NCBI(KR873422)	Orton et al., 2017	KR873422
46	Zea nicaraguensis	PI 615697*	Guatemala	-	-	-	140.465	0.38	82	40	8	130	NCBI(KU291447)	Orton et al., 2017	KU291447
47	Zea mays subsp. mays	Zhengdan958*	China	-	-	-	140.454	0.38	84	38	8	130	NCBI(MK348606)	Liu et al., 2019	MK348606
48	Zea perennis	Ames 21874*	-	-	-	-	140.647	0.38	83	39	8	130	NCBI(NC_030300)	Orton et al., 2017	NC_030300
	* Genomes that were not assembled in this project

## Sheet: Supplementary Table S2
Supplementary Table S2: Blast results of the not annotated genes.
Ítem	Query	Subject	Percentage of identical matches	Alignment length	Number of mismatches	Number of gap openings	Start of alignment in query	End of alignment in query	Start of alignment in subject	End of alignment in subject	Expect value
1	psbZ (ycf9)	KF241980	100	186	0	0	1	186	12010	12195	4.4e-97
4	ycf2	KF241980	100	789	0	0	1	789	85291	86079	0
5	ycf2	KF241980	100	789	0	0	1	789	137514	136726	0
6	psbZ (ycf9)	KF241981	100	186	0	0	1	186	12010	12195	4.4e-97
9	ycf2	KF241981	100	789	0	0	1	789	85299	86087	0
10	ycf2	KF241981	100	789	0	0	1	789	137524	136736	0
13	ycf2	KR873422	100	789	0	0	1	789	85318	86106	0
14	ycf2	KR873422	100	789	0	0	1	789	137530	136742	0
15	ycf68	KR873422	100	405	0	0	1	405	97139	97543	0
16	ycf68	KR873422	100	405	0	0	1	405	125709	125305	0
19	ycf2	MK348606	100	789	0	0	1	789	85306	86094	0
20	ycf2	MK348606	100	789	0	0	1	789	137531	136743	0
21	rps16	MK348606	99.543	219	1	0	37	255	4704	4486	1.3e-113
22	petB	MK348606	100	640	0	0	6	645	73916	74555	0
23	ycf15	SRR13207129	100	300	0	0	1	300	87567	87866	3.11e-160
24	ycf15	SRR13207129	100	300	0	0	1	300	135297	134998	3.11e-160
25	ycf15	SRR13207131	100	300	0	0	1	300	87562	87861	3.11e-160
26	ycf15	SRR13207131	100	300	0	0	1	300	135290	134991	3.11e-160
27	ycf15	SRR7477692	100	300	0	0	1	300	87543	87842	3.11e-160
28	ycf15	SRR7477692	100	300	0	0	1	300	135273	134974	3.11e-160
29	ycf15	SRR7477695	100	300	0	0	1	300	87550	87849	3.11e-160
30	ycf15	SRR7477695	100	300	0	0	1	300	135293	134994	3.11e-160
31	ycf15	KF241980	100	300	0	0	1	300	87532	87831	3.11e-160
32	ycf15	KF241980	100	300	0	0	1	300	135273	134974	3.11e-160
33	ycf15	SRR12447527	100	300	0	0	1	300	87645	87944	3.11e-160
34	ycf15	SRR12447527	100	300	0	0	1	300	135373	135074	3.11e-160
35	ycf15	KR873422	100	300	0	0	1	300	87559	87858	3.11e-160
36	ycf15	KR873422	100	300	0	0	1	300	135289	134990	3.11e-160
37	ycf15	SRR7477699	100	300	0	0	1	300	87547	87846	3.11e-160
38	ycf15	SRR7477699	100	300	0	0	1	300	135290	134991	3.11e-160
39	ycf15	SRR12447524	100	300	0	0	1	300	87601	87900	3.11e-160
40	ycf15	SRR12447524	100	300	0	0	1	300	135331	135032	3.11e-160
41	ycf15	SRR13207149	100	300	0	0	1	300	87563	87862	3.11e-160
42	ycf15	SRR13207149	100	300	0	0	1	300	135293	134994	3.11e-160
43	ycf15	SRR7477681	100	300	0	0	1	300	87543	87842	3.11e-160
44	ycf15	SRR7477681	100	300	0	0	1	300	135286	134987	3.11e-160
45	ycf15	SRR7477701	100	300	0	0	1	300	87565	87864	3.11e-160
46	ycf15	SRR7477701	100	300	0	0	1	300	135293	134994	3.11e-160
47	ycf15	SRR7477704	100	300	0	0	1	300	87567	87866	3.11e-160
48	ycf15	SRR7477704	100	300	0	0	1	300	135295	134996	3.11e-160
49	ycf15	KF241981	100	300	0	0	1	300	87540	87839	3.11e-160
50	ycf15	KF241981	100	300	0	0	1	300	135283	134984	3.11e-160
51	ycf15	SRR7477683	100	300	0	0	1	300	87545	87844	3.11e-160
52	ycf15	SRR7477683	100	300	0	0	1	300	135288	134989	3.11e-160
53	ycf15	SRR7477691	100	300	0	0	1	300	87567	87866	3.11e-160
54	ycf15	SRR7477691	100	300	0	0	1	300	135297	134998	3.11e-160
55	ycf15	SRR7477690	100	300	0	0	1	300	87570	87869	3.11e-160
56	ycf15	SRR7477690	100	300	0	0	1	300	135300	135001	3.11e-160
57	ycf15	SRR13207128	100	300	0	0	1	300	87477	87776	3.11e-160
58	ycf15	SRR13207128	100	300	0	0	1	300	135205	134906	3.11e-160
59	ycf15	SRR7477689	100	300	0	0	1	300	87545	87844	3.11e-160
60	ycf15	SRR7477689	100	300	0	0	1	300	135288	134989	3.11e-160
61	ycf15	SRR13207160	100	300	0	0	1	300	87565	87864	3.11e-160
62	ycf15	SRR13207160	100	300	0	0	1	300	135295	134996	3.11e-160
63	ycf15	SRR7477677	100	300	0	0	1	300	87570	87869	3.11e-160
64	ycf15	SRR7477677	100	300	0	0	1	300	135300	135001	3.11e-160
65	ycf15	inia601_i1	100	300	0	0	1	300	87557	87856	3.11e-160
66	ycf15	inia601_i1	100	300	0	0	1	300	135287	134988	3.11e-160
67	ycf15	SRR7477698	100	300	0	0	1	300	87546	87845	3.11e-160
68	ycf15	SRR7477698	100	300	0	0	1	300	135289	134990	3.11e-160
69	ycf15	SRR7477705	100	300	0	0	1	300	87548	87847	3.11e-160
70	ycf15	SRR7477705	100	300	0	0	1	300	135291	134992	3.11e-160
71	ycf15	SRR12447529	100	300	0	0	1	300	87641	87940	3.11e-160
72	ycf15	SRR12447529	100	300	0	0	1	300	135371	135072	3.11e-160
73	ycf15	SRR7477696	100	300	0	0	1	300	87546	87845	3.11e-160
74	ycf15	SRR7477696	100	300	0	0	1	300	135289	134990	3.11e-160
75	ycf15	SRR12447525	100	300	0	0	1	300	87610	87909	3.11e-160
76	ycf15	SRR12447525	100	300	0	0	1	300	135340	135041	3.11e-160
77	ycf15	SRR13207125	100	300	0	0	1	300	87568	87867	3.11e-160
78	ycf15	SRR13207125	100	300	0	0	1	300	135298	134999	3.11e-160
79	ycf15	SRR7477684	100	300	0	0	1	300	87544	87843	3.11e-160
80	ycf15	SRR7477684	100	300	0	0	1	300	135287	134988	3.11e-160
81	ycf15	SRR7477669	100	300	0	0	1	300	87546	87845	3.11e-160
82	ycf15	SRR7477669	100	300	0	0	1	300	135289	134990	3.11e-160
83	ycf15	SRR7477703	100	300	0	0	1	300	87552	87851	3.11e-160
84	ycf15	SRR7477703	100	300	0	0	1	300	135296	134997	3.11e-160
85	ycf15	SRR7477694	100	300	0	0	1	300	87567	87866	3.11e-160
86	ycf15	SRR7477694	100	300	0	0	1	300	135297	134998	3.11e-160
87	ycf15	SRR7477679	100	300	0	0	1	300	87543	87842	3.11e-160
88	ycf15	SRR7477679	100	300	0	0	1	300	135286	134987	3.11e-160
89	ycf15	SRR13207126	100	300	0	0	1	300	87478	87777	3.11e-160
90	ycf15	SRR13207126	100	300	0	0	1	300	135206	134907	3.11e-160
91	ycf15	SRR13207127	100	300	0	0	1	300	87569	87868	3.11e-160
92	ycf15	SRR13207127	100	300	0	0	1	300	135299	135000	3.11e-160
93	ycf15	SRR7477686	100	300	0	0	1	300	87568	87867	3.11e-160
94	ycf15	SRR7477686	100	300	0	0	1	300	135298	134999	3.11e-160
95	ycf15	SRR7477697	100	300	0	0	1	300	87569	87868	3.11e-160
96	ycf15	SRR7477697	100	300	0	0	1	300	135299	135000	3.11e-160
97	ycf15	SRR7477706	100	300	0	0	1	300	87546	87845	3.11e-160
98	ycf15	SRR7477706	100	300	0	0	1	300	135289	134990	3.11e-160
99	ycf15	SRR12447523	100	300	0	0	1	300	87645	87944	3.11e-160
100	ycf15	SRR12447523	100	300	0	0	1	300	135375	135076	3.11e-160
101	ycf15	SRR7477685	100	300	0	0	1	300	87543	87842	3.11e-160
102	ycf15	SRR7477685	100	300	0	0	1	300	135286	134987	3.11e-160
103	ycf15	SRR7477687	100	300	0	0	1	300	87542	87841	3.11e-160
104	ycf15	SRR7477687	100	300	0	0	1	300	135285	134986	3.11e-160
105	ycf15	SRR7477700	100	300	0	0	1	300	87566	87865	3.11e-160
106	ycf15	SRR7477700	100	300	0	0	1	300	135294	134995	3.11e-160
107	ycf15	SRR13207138	100	300	0	0	1	300	87534	87833	3.11e-160
108	ycf15	SRR13207138	100	300	0	0	1	300	135261	134962	3.11e-160
109	ycf15	SRR7477709	100	300	0	0	1	300	87568	87867	3.11e-160
110	ycf15	SRR7477709	100	300	0	0	1	300	135298	134999	3.11e-160
111	ycf15	SRR7477712	100	300	0	0	1	300	87544	87843	3.11e-160
112	ycf15	SRR7477712	100	300	0	0	1	300	135287	134988	3.11e-160

## Sheet: Supplementary Table S3
Supplementary Table S3: Variable positions in the alignment of the 46 plastid genomes.
Ítem	Sample	1332	1337*+	1338	1453	2836	3242	3352*+	3754	3755	3756	3757	3758	3759	4100	4388	4389	4636	7427	7428	7429	7430	7431	7432	7433	7434	7435	7436	7437	7537*+	8376	8377	8378	8388	8389	8390	8391	8393	8723	8724	8728	10672	12881+	12976	12977	12978	12979	12980	12984
1	KF241981	1333/G	1338/T	1339/A	1454/A	2837/T	3243/C	3353/A	3755/-	3755/-	3755/-	3755/-	3755/A	3756/A	4097/A	4385/-	4385/A	4632/T	7423/C	7424/A	7425/-	7425/-	7425/-	7425/-	7425/-	7425/-	7425/A	7426/A	7427/A	7527/G	8366/-	8366/A	8367/A	8377/C	8378/T	8379/C	8380/T	8382/-	8711/-	8711/T	8715/-	10658/G	12867/C	12962/T	12963/T	12964/T	12965/T	12966/T	12970/-
2	SRR7477683	1333/G	1338/T	1339/A	1454/A	2837/T	3243/-	3352/A	3754/-	3754/-	3754/A	3755/A	3756/A	3757/A	4098/A	4386/-	4386/A	4633/T	7424/C	7425/A	7426/-	7426/-	7426/-	7426/-	7426/-	7426/-	7426/A	7427/A	7428/A	7528/G	8367/-	8367/-	8367/A	8377/C	8378/T	8379/C	8380/T	8382/-	8711/-	8711/T	8715/-	10658/G	12867/C	12962/T	12963/T	12964/T	12965/T	12966/T	12970/T
3	SRR7477706	1333/G	1338/T	1339/A	1454/A	2837/T	3243/-	3352/A	3754/-	3754/-	3754/A	3755/A	3756/A	3757/A	4098/A	4386/-	4386/A	4633/T	7424/C	7425/A	7426/-	7426/-	7426/-	7426/-	7426/-	7426/-	7426/A	7427/A	7428/A	7528/G	8367/-	8367/A	8368/A	8378/C	8379/T	8380/C	8381/T	8383/-	8712/-	8712/T	8716/-	10659/G	12868/C	12963/T	12964/T	12965/T	12966/T	12967/T	12971/T
4	MK348606	1333/G	1338/T	1339/A	1454/A	2837/T	3243/-	3352/A	3754/-	3754/-	3754/A	3755/A	3756/A	3757/A	4098/A	4386/-	4386/A	4633/T	7424/C	7425/A	7426/-	7426/-	7426/-	7426/-	7426/-	7426/-	7426/A	7427/A	7428/A	7528/G	8367/-	8367/A	8368/A	8378/C	8379/T	8380/C	8381/T	8383/-	8712/-	8712/T	8716/-	10659/G	12868/C	12963/T	12964/T	12965/T	12966/T	12967/T	12971/T
5	SRR7477689	1333/G	1338/T	1339/A	1454/A	2837/T	3243/-	3352/A	3754/-	3754/-	3754/A	3755/A	3756/A	3757/A	4098/A	4386/-	4386/A	4633/T	7424/C	7425/A	7426/-	7426/-	7426/-	7426/-	7426/-	7426/-	7426/A	7427/A	7428/A	7528/G	8367/-	8367/-	8367/A	8377/C	8378/T	8379/C	8380/T	8382/-	8711/-	8711/T	8715/-	10658/G	12867/C	12962/T	12963/T	12964/T	12965/T	12966/T	12970/T
6	SRR7477705	1333/G	1338/T	1339/A	1454/A	2837/T	3243/-	3352/A	3754/-	3754/-	3754/A	3755/A	3756/A	3757/A	4098/A	4386/-	4386/A	4633/T	7424/C	7425/A	7426/-	7426/-	7426/-	7426/-	7426/-	7426/-	7426/A	7427/A	7428/A	7528/G	8367/-	8367/A	8368/A	8378/C	8379/T	8380/C	8381/T	8383/-	8712/-	8712/T	8716/-	10659/G	12868/C	12963/T	12964/T	12965/T	12966/T	12967/T	12971/T
7	SRR7477685	1333/G	1338/T	1339/A	1454/-	2836/G	3242/-	3351/A	3753/-	3753/-	3753/A	3754/A	3755/A	3756/A	4097/A	4385/-	4385/A	4632/T	7423/C	7424/A	7425/-	7425/-	7425/-	7425/-	7425/-	7425/-	7425/A	7426/A	7427/A	7527/G	8366/-	8366/A	8367/A	8377/C	8378/T	8379/C	8380/T	8382/-	8711/-	8711/T	8715/-	10658/G	12867/C	12962/T	12963/T	12964/T	12965/T	12966/T	12970/T
8	SRR7477679	1333/G	1338/T	1339/A	1454/-	2836/T	3242/-	3351/A	3753/-	3753/-	3753/A	3754/A	3755/A	3756/A	4097/A	4385/-	4385/A	4632/T	7423/C	7424/A	7425/-	7425/-	7425/-	7425/-	7425/-	7425/-	7425/A	7426/A	7427/A	7527/G	8366/-	8366/A	8367/A	8377/C	8378/T	8379/C	8380/T	8382/-	8711/-	8711/T	8715/-	10658/G	12867/C	12962/T	12963/T	12964/T	12965/T	12966/T	12970/T
9	SRR7477712	1333/G	1338/T	1339/A	1454/-	2836/T	3242/-	3351/A	3753/-	3753/-	3753/A	3754/A	3755/A	3756/A	4097/A	4385/-	4385/A	4632/T	7423/C	7424/A	7425/-	7425/-	7425/-	7425/-	7425/-	7425/-	7425/A	7426/A	7427/A	7527/G	8366/-	8366/A	8367/A	8377/C	8378/T	8379/C	8380/T	8382/-	8711/T	8712/T	8716/-	10659/G	12868/C	12963/T	12964/T	12965/T	12966/T	12967/T	12971/T
10	SRR7477681	1333/G	1338/T	1339/A	1454/-	2836/T	3242/-	3351/A	3753/-	3753/-	3753/A	3754/A	3755/A	3756/A	4097/A	4385/-	4385/A	4632/T	7423/C	7424/A	7425/-	7425/-	7425/-	7425/-	7425/-	7425/-	7425/A	7426/A	7427/A	7527/G	8366/-	8366/A	8367/A	8377/C	8378/T	8379/C	8380/T	8382/-	8711/-	8711/T	8715/-	10658/G	12867/C	12962/T	12963/T	12964/T	12965/T	12966/T	12970/T
11	SRR7477696	1333/G	1338/T	1339/A	1454/-	2836/T	3242/-	3351/A	3753/-	3753/-	3753/A	3754/A	3755/A	3756/A	4097/A	4385/-	4385/A	4632/T	7423/C	7424/A	7425/-	7425/-	7425/-	7425/-	7425/-	7425/-	7425/A	7426/A	7427/A	7527/G	8366/-	8366/A	8367/A	8377/C	8378/T	8379/C	8380/T	8382/-	8711/-	8711/T	8715/-	10658/G	12867/C	12962/T	12963/T	12964/T	12965/T	12966/T	12970/T
12	SRR7477703	1333/G	1338/T	1339/A	1454/A	2837/T	3243/-	3352/A	3754/-	3754/-	3754/A	3755/A	3756/A	3757/A	4098/A	4386/A	4387/A	4634/T	7425/C	7426/-	7426/-	7426/-	7426/-	7426/-	7426/-	7426/-	7426/A	7427/A	7428/A	7528/G	8367/-	8367/A	8368/A	8378/C	8379/T	8380/C	8381/T	8383/T	8713/-	8713/T	8717/-	10660/G	12869/C	12964/T	12965/T	12966/T	12967/T	12968/T	12972/T
13	SRR7477684	1333/G	1338/T	1339/A	1454/A	2837/T	3243/-	3352/A	3754/-	3754/-	3754/A	3755/A	3756/A	3757/A	4098/A	4386/-	4386/A	4633/T	7424/C	7425/A	7426/-	7426/-	7426/-	7426/-	7426/-	7426/-	7426/A	7427/A	7428/A	7528/G	8367/-	8367/-	8367/A	8377/C	8378/T	8379/C	8380/T	8382/-	8711/-	8711/T	8715/-	10658/G	12867/C	12962/T	12963/T	12964/T	12965/T	12966/T	12970/T
14	SRR7477698	1333/G	1338/T	1339/A	1454/A	2837/T	3243/-	3352/A	3754/-	3754/-	3754/A	3755/A	3756/A	3757/A	4098/A	4386/-	4386/A	4633/C	7424/C	7425/A	7426/-	7426/-	7426/-	7426/-	7426/-	7426/-	7426/A	7427/A	7428/A	7528/G	8367/-	8367/A	8368/A	8378/C	8379/T	8380/C	8381/T	8383/-	8712/-	8712/T	8716/-	10659/G	12868/C	12963/T	12964/T	12965/T	12966/T	12967/T	12971/T
15	SRR7477699	1333/G	1338/T	1339/A	1454/A	2837/T	3243/-	3352/A	3754/-	3754/-	3754/A	3755/A	3756/A	3757/A	4098/A	4386/-	4386/A	4633/T	7424/C	7425/A	7426/-	7426/-	7426/-	7426/-	7426/-	7426/-	7426/A	7427/A	7428/A	7528/G	8367/-	8367/A	8368/A	8378/C	8379/T	8380/C	8381/T	8383/-	8712/-	8712/T	8716/-	10659/G	12868/C	12963/T	12964/T	12965/T	12966/T	12967/T	12971/T
16	SRR7477669	1333/G	1338/T	1339/A	1454/A	2837/T	3243/-	3352/A	3754/-	3754/-	3754/A	3755/A	3756/A	3757/A	4098/A	4386/-	4386/A	4633/T	7424/C	7425/A	7426/-	7426/-	7426/-	7426/-	7426/-	7426/-	7426/A	7427/A	7428/A	7528/G	8367/-	8367/A	8368/A	8378/C	8379/T	8380/C	8381/T	8383/-	8712/-	8712/T	8716/-	10659/G	12868/C	12963/T	12964/T	12965/T	12966/T	12967/T	12971/T
17	SRR7477687	1333/G	1338/T	1339/A	1454/A	2837/T	3243/-	3352/A	3754/-	3754/-	3754/A	3755/A	3756/A	3757/A	4098/A	4386/-	4386/A	4633/T	7424/C	7425/A	7426/-	7426/-	7426/-	7426/-	7426/-	7426/-	7426/A	7427/A	7428/A	7528/G	8367/-	8367/A	8368/A	8378/C	8379/T	8380/C	8381/T	8383/-	8712/-	8712/T	8716/-	10659/G	12868/C	12963/T	12964/T	12965/T	12966/T	12967/T	12971/T
18	SRR7477695	1333/G	1338/T	1339/A	1454/A	2837/T	3243/-	3352/A	3754/-	3754/A	3755/A	3756/A	3757/A	3758/A	4099/A	4387/-	4387/A	4634/T	7425/C	7426/A	7427/-	7427/-	7427/-	7427/-	7427/-	7427/-	7427/A	7428/A	7429/A	7529/G	8368/-	8368/A	8369/A	8379/C	8380/T	8381/C	8382/T	8384/-	8713/-	8713/T	8717/-	10660/G	12869/C	12964/T	12965/T	12966/T	12967/T	12968/T	12972/T
19	inia601_i1	1333/G	1338/G	1339/C	1454/A	2837/T	3243/-	3352/G	3754/-	3754/A	3755/A	3756/A	3757/A	3758/A	4099/-	4386/-	4386/A	4633/T	7424/-	7424/A	7425/A	7426/A	7427/A	7428/A	7429/A	7430/-	7430/A	7431/A	7432/A	7532/G	8371/-	8371/A	8372/A	8382/C	8383/T	8384/C	8385/T	8387/T	8717/-	8717/T	8721/-	10664/-	12872/A	12967/T	12968/T	12969/T	12970/T	12971/T	12975/T
20	SRR7477691	1333/G	1338/G	1339/A	1454/A	2837/T	3243/-	3352/G	3754/-	3754/A	3755/A	3756/A	3757/A	3758/A	4099/-	4386/-	4386/A	4633/T	7424/-	7424/A	7425/A	7426/A	7427/A	7428/A	7429/A	7430/-	7430/A	7431/A	7432/A	7532/G	8371/-	8371/A	8372/A	8382/C	8383/T	8384/C	8385/T	8387/T	8717/-	8717/T	8721/-	10664/G	12873/A	12968/T	12969/T	12970/T	12971/T	12972/T	12976/T
21	SRR7477692	1333/G	1338/G	1339/A	1454/A	2837/T	3243/-	3352/G	3754/-	3754/A	3755/A	3756/A	3757/A	3758/A	4099/-	4386/-	4386/A	4633/T	7424/-	7424/A	7425/A	7426/A	7427/A	7428/A	7429/A	7430/-	7430/A	7431/A	7432/A	7532/G	8371/-	8371/A	8372/A	8382/C	8383/T	8384/C	8385/T	8387/T	8717/-	8717/T	8721/-	10664/G	12873/A	12968/T	12969/T	12970/T	12971/T	12972/T	12976/T
22	SRR7477690	1333/G	1338/G	1339/A	1454/A	2837/T	3243/-	3352/G	3754/-	3754/A	3755/A	3756/A	3757/A	3758/A	4099/-	4386/-	4386/A	4633/T	7424/-	7424/A	7425/A	7426/A	7427/A	7428/A	7429/A	7430/-	7430/A	7431/A	7432/A	7532/G	8371/-	8371/A	8372/A	8382/C	8383/T	8384/C	8385/T	8387/T	8717/-	8717/T	8721/-	10664/G	12873/A	12968/T	12969/T	12970/T	12971/T	12972/T	12976/T
23	SRR7477686	1333/G	1338/G	1339/A	1454/A	2837/T	3243/-	3352/G	3754/-	3754/A	3755/A	3756/A	3757/A	3758/A	4099/-	4386/-	4386/A	4633/T	7424/-	7424/A	7425/A	7426/A	7427/A	7428/A	7429/A	7430/-	7430/A	7431/A	7432/A	7532/G	8371/-	8371/A	8372/A	8382/C	8383/T	8384/C	8385/T	8387/T	8717/-	8717/T	8721/-	10664/G	12873/A	12968/T	12969/T	12970/T	12971/T	12972/T	12976/T
24	SRR7477694	1333/G	1338/G	1339/A	1454/A	2837/T	3243/-	3352/G	3754/-	3754/A	3755/A	3756/A	3757/A	3758/A	4099/-	4386/-	4386/A	4633/T	7424/-	7424/A	7425/A	7426/A	7427/A	7428/A	7429/A	7430/-	7430/A	7431/A	7432/A	7532/G	8371/-	8371/A	8372/A	8382/C	8383/T	8384/C	8385/T	8387/T	8717/-	8717/T	8721/-	10664/G	12873/A	12968/T	12969/T	12970/T	12971/T	12972/T	12976/T
25	SRR7477697	1333/G	1338/G	1339/A	1454/A	2837/T	3243/-	3352/G	3754/-	3754/A	3755/A	3756/A	3757/A	3758/A	4099/-	4386/-	4386/A	4633/T	7424/-	7424/A	7425/A	7426/A	7427/A	7428/A	7429/A	7430/-	7430/A	7431/A	7432/A	7532/G	8371/-	8371/A	8372/A	8382/C	8383/T	8384/C	8385/T	8387/T	8717/-	8717/T	8721/-	10664/G	12873/A	12968/T	12969/T	12970/T	12971/T	12972/T	12976/T
26	SRR7477709	1333/G	1338/G	1339/A	1454/A	2837/T	3243/-	3352/G	3754/A	3755/A	3756/A	3757/A	3758/A	3759/A	4100/-	4387/-	4387/A	4634/T	7425/-	7425/A	7426/A	7427/A	7428/A	7429/A	7430/A	7431/-	7431/A	7432/A	7433/A	7533/G	8372/-	8372/A	8373/A	8383/C	8384/T	8385/C	8386/T	8388/T	8718/-	8718/T	8722/-	10665/G	12874/A	12969/T	12970/T	12971/T	12972/T	12973/T	12977/T
27	SRR7477677	1333/G	1338/G	1339/A	1454/A	2837/T	3243/-	3352/G	3754/-	3754/A	3755/A	3756/A	3757/A	3758/A	4099/-	4386/-	4386/A	4633/T	7424/-	7424/A	7425/A	7426/A	7427/A	7428/A	7429/A	7430/-	7430/A	7431/A	7432/A	7532/G	8371/-	8371/A	8372/A	8382/C	8383/T	8384/C	8385/T	8387/T	8717/-	8717/T	8721/-	10664/G	12873/A	12968/T	12969/T	12970/T	12971/T	12972/T	12976/T
28	SRR13207129	1333/G	1338/G	1339/A	1454/A	2837/T	3243/-	3352/G	3754/-	3754/A	3755/A	3756/A	3757/A	3758/A	4099/-	4386/-	4386/A	4633/T	7424/-	7424/A	7425/A	7426/A	7427/A	7428/A	7429/A	7430/-	7430/A	7431/A	7432/A	7532/G	8371/-	8371/A	8372/A	8382/C	8383/T	8384/C	8385/T	8387/T	8717/-	8717/T	8721/-	10664/G	12873/A	12968/T	12969/T	12970/T	12971/T	12972/T	12976/T
29	SRR13207149	1333/G	1338/G	1339/A	1454/A	2837/T	3243/-	3352/G	3754/-	3754/A	3755/A	3756/A	3757/A	3758/A	4099/-	4386/-	4386/A	4633/T	7424/-	7424/A	7425/A	7426/A	7427/A	7428/A	7429/A	7430/-	7430/A	7431/A	7432/A	7532/G	8371/A	8372/A	8373/A	8383/C	8384/T	8385/C	8386/T	8388/T	8718/-	8718/T	8722/-	10665/G	12874/A	12969/T	12970/T	12971/T	12972/T	12973/T	12977/T
30	SRR13207125	1333/G	1338/G	1339/A	1454/A	2837/T	3243/-	3352/G	3754/-	3754/A	3755/A	3756/A	3757/A	3758/A	4099/-	4386/-	4386/A	4633/T	7424/-	7424/A	7425/A	7426/A	7427/A	7428/A	7429/A	7430/A	7431/A	7432/A	7433/A	7533/G	8372/-	8372/-	8372/A	8382/C	8383/T	8384/C	8385/T	8387/T	8717/-	8717/T	8721/T	10665/G	12874/C	12969/T	12970/T	12971/T	12972/T	12973/T	12977/T
31	SRR13207127	1333/G	1338/G	1339/A	1454/A	2837/T	3243/-	3352/G	3754/-	3754/A	3755/A	3756/A	3757/A	3758/A	4099/-	4386/-	4386/A	4633/T	7424/-	7424/A	7425/A	7426/A	7427/A	7428/A	7429/A	7430/-	7430/A	7431/A	7432/A	7532/G	8371/-	8371/A	8372/A	8382/C	8383/T	8384/C	8385/T	8387/T	8717/-	8717/T	8721/-	10664/G	12873/C	12968/T	12969/T	12970/T	12971/T	12972/T	12976/T
32	SRR13207160	1333/G	1338/G	1339/A	1454/A	2837/T	3243/-	3352/G	3754/-	3754/A	3755/A	3756/A	3757/A	3758/A	4099/-	4386/-	4386/A	4633/T	7424/-	7424/A	7425/A	7426/A	7427/A	7428/A	7429/A	7430/-	7430/A	7431/A	7432/A	7532/G	8371/-	8371/A	8372/A	8382/C	8383/T	8384/C	8385/T	8387/T	8717/-	8717/T	8721/-	10664/G	12873/C	12968/T	12969/T	12970/T	12971/T	12972/T	12976/T
33	SRR12447525	1333/G	1338/G	1339/A	1454/A	2837/T	3243/-	3352/G	3754/-	3754/A	3755/A	3756/A	3757/A	3758/A	4099/-	4386/-	4386/A	4633/T	7424/-	7424/A	7425/A	7426/A	7427/A	7428/A	7429/A	7430/-	7430/A	7431/A	7432/A	7532/G	8371/-	8371/A	8372/A	8382/C	8383/T	8384/C	8385/T	8387/T	8717/T	8718/T	8722/-	10665/G	12874/C	12969/T	12970/T	12971/T	12972/T	12973/T	12977/T
34	SRR12447527	1333/G	1338/G	1339/A	1454/A	2837/T	3243/-	3352/G	3754/A	3755/A	3756/A	3757/A	3758/A	3759/A	4100/-	4387/-	4387/A	4634/T	7425/A	7426/A	7427/A	7428/A	7429/A	7430/A	7431/A	7432/-	7432/A	7433/A	7434/A	7534/T	8373/-	8373/A	8374/A	8384/C	8385/T	8386/C	8387/-	8388/T	8718/-	8718/T	8722/-	10665/G	12874/C	12969/T	12970/T	12971/T	12972/T	12973/T	12977/T
35	SRR12447523	1333/G	1338/G	1339/A	1454/A	2837/T	3243/-	3352/G	3754/-	3754/A	3755/A	3756/A	3757/A	3758/A	4099/-	4386/-	4386/A	4633/T	7424/-	7424/A	7425/A	7426/A	7427/A	7428/A	7429/A	7430/-	7430/A	7431/A	7432/A	7532/G	8371/-	8371/A	8372/A	8382/C	8383/T	8384/C	8385/T	8387/T	8717/-	8717/T	8721/-	10664/G	12873/C	12968/T	12969/T	12970/T	12971/T	12972/T	12976/T
36	SRR12447524	1333/T	1338/G	1339/A	1454/A	2837/T	3243/-	3352/G	3754/-	3754/A	3755/A	3756/A	3757/A	3758/A	4099/-	4386/-	4386/A	4633/T	7424/-	7424/A	7425/A	7426/A	7427/A	7428/A	7429/A	7430/-	7430/A	7431/A	7432/A	7532/G	8371/-	8371/A	8372/A	8382/C	8383/T	8384/C	8385/T	8387/T	8717/-	8717/T	8721/-	10664/G	12873/C	12968/T	12969/T	12970/T	12971/T	12972/T	12976/T
37	SRR12447529	1333/G	1338/G	1339/A	1454/A	2837/T	3243/-	3352/G	3754/A	3755/A	3756/A	3757/A	3758/A	3759/A	4100/-	4387/-	4387/A	4634/T	7425/-	7425/A	7426/A	7427/A	7428/A	7429/A	7430/A	7431/-	7431/A	7432/A	7433/A	7533/G	8372/-	8372/A	8373/A	8383/C	8384/T	8385/C	8386/T	8388/T	8718/-	8718/T	8722/-	10665/G	12874/C	12969/T	12970/T	12971/T	12972/T	12973/T	12977/T
38	KF241980	1333/G	1338/G	1339/A	1454/A	2837/T	3243/C	3353/G	3755/-	3755/-	3755/-	3755/-	3755/-	3755/-	4095/A	4383/-	4383/A	4630/T	7421/-	7421/-	7421/-	7421/-	7421/-	7421/-	7421/-	7421/-	7421/A	7422/A	7423/A	7523/T	8362/-	8362/A	8363/A	8373/C	8374/T	8375/C	8376/-	8377/T	8707/-	8707/T	8711/-	10654/G	12863/C	12958/-	12958/-	12958/-	12958/-	12958/-	12961/T
39	SRR7477700	1333/G	1338/G	1339/A	1454/A	2837/T	3243/-	3352/G	3754/A	3755/A	3756/A	3757/A	3758/A	3759/A	4100/-	4387/-	4387/A	4634/T	7425/-	7425/A	7426/A	7427/A	7428/A	7429/A	7430/A	7431/A	7432/A	7433/A	7434/A	7534/T	8373/-	8373/A	8374/A	8384/C	8385/T	8386/C	8387/-	8388/T	8718/-	8718/T	8722/-	10665/G	12874/C	12969/T	12970/T	12971/T	12972/T	12973/T	12977/T
40	SRR7477701	1333/G	1338/G	1339/A	1454/A	2837/T	3243/-	3352/G	3754/A	3755/A	3756/A	3757/A	3758/A	3759/A	4100/-	4387/-	4387/-	4633/T	7424/-	7424/A	7425/A	7426/A	7427/A	7428/A	7429/A	7430/A	7431/A	7432/A	7433/A	7533/T	8372/-	8372/A	8373/A	8383/C	8384/T	8385/C	8386/-	8387/T	8717/-	8717/T	8721/-	10664/G	12873/C	12968/T	12969/T	12970/T	12971/T	12972/T	12976/T
41	SRR7477704	1333/G	1338/G	1339/A	1454/A	2837/T	3243/-	3352/G	3754/A	3755/A	3756/A	3757/A	3758/A	3759/A	4100/-	4387/-	4387/A	4634/T	7425/-	7425/A	7426/A	7427/A	7428/A	7429/A	7430/A	7431/A	7432/A	7433/A	7434/A	7534/G	8373/-	8373/A	8374/A	8384/C	8385/T	8386/C	8387/-	8388/T	8718/-	8718/T	8722/-	10665/G	12874/C	12969/T	12970/T	12971/T	12972/T	12973/T	12977/T
42	SRR13207138	1333/G	1338/G	1339/A	1454/A	2837/T	3243/-	3352/G	3754/-	3754/-	3754/A	3755/A	3756/A	3757/A	4098/-	4385/-	4385/A	4632/T	7423/-	7423/-	7423/-	7423/-	7423/-	7423/-	7423/A	7424/A	7425/A	7426/A	7427/A	7527/G	8366/-	8366/A	8367/A	8377/C	8378/T	8379/C	8380/-	8381/T	8711/-	8711/T	8715/-	10658/G	12867/C	12962/T	12963/T	12964/T	12965/T	12966/T	12970/T
43	SRR13207131	1333/G	1338/G	1339/A	1454/A	2837/T	3243/-	3352/G	3754/-	3754/A	3755/A	3756/A	3757/A	3758/A	4099/-	4386/-	4386/A	4633/T	7424/-	7424/A	7425/A	7426/A	7427/A	7428/A	7429/A	7430/A	7431/A	7432/A	7433/A	7533/G	8372/-	8372/A	8373/A	8383/C	8384/T	8385/C	8386/-	8387/T	8717/-	8717/-	8720/-	10663/G	12872/C	12967/-	12967/T	12968/T	12969/T	12970/T	12974/T
44	SRR13207126	1333/G	1338/G	1339/A	1454/A	2837/T	3243/-	3352/G	3754/-	3754/-	3754/A	3755/A	3756/A	3757/A	4098/-	4385/-	4385/A	4632/T	7423/A	7424/A	7425/A	7426/A	7427/A	7428/A	7429/A	7430/A	7431/A	7432/A	7433/A	7533/G	8372/-	8372/A	8373/A	8383/C	8384/T	8385/C	8386/-	8387/T	8717/-	8717/T	8721/-	10664/G	12873/C	12968/T	12969/T	12970/T	12971/T	12972/T	12976/T
45	SRR13207128	1333/G	1338/G	1339/A	1454/A	2837/T	3243/-	3352/G	3754/-	3754/-	3754/A	3755/A	3756/A	3757/A	4098/-	4385/-	4385/A	4632/T	7423/-	7423/A	7424/A	7425/A	7426/A	7427/A	7428/A	7429/A	7430/A	7431/A	7432/A	7532/G	8371/-	8371/A	8372/A	8382/C	8383/T	8384/C	8385/-	8386/T	8716/-	8716/T	8720/-	10663/G	12872/C	12967/T	12968/T	12969/T	12970/T	12971/T	12975/T
46	KR873422	1333/G	1338/G	1339/A	1454/A	2837/T	3243/-	3352/G	3754/-	3754/-	3754/A	3755/A	3756/A	3757/A	4098/-	4385/-	4385/A	4632/T	7423/-	7423/A	7424/A	7425/A	7426/A	7427/A	7428/A	7429/-	7429/-	7429/-	7429/-	7528/G	8367/-	8367/-	8367/-	8376/A	8377/C	8378/T	8379/C	8381/T	8711/-	8711/T	8715/T	10659/G	12868/C	12963/T	12964/T	12965/T	12966/T	12967/T	12971/T
[truncated: 494 more columns]
